# Supplementary material for: Enhancing the Behaviour Change Wheel with synthesis, stakeholder involvement and decision-making: a case example using the ‘Enhancing the Quality of Psychological Interventions Delivered by Telephone’ (EQUITy) research programme
Source: Implement Sci. 2021 May 14;16:53. doi: 10.1186/s13012-021-01122-2 (PMC8120925; doi:10.1186/s13012-021-01122-2)
Supplement: Supplementary file 12 — Additional file 12 a Domains rated at Round 3 as “Essential” (i.e. median between 7 and 9) by patients, practitioners or key informants. b Domains rated at Round 3 as “Not essential” (i.e. median <7) by patients, practitioners or key informants [file 13012_2021_1122_MOESM12_ESM.zip]

Archive with 2 entries (2 files):
- Additional file 12/Additional File 12aR1.docx
- Additional file 12/Additional File 12bR1.docx
